# Supplementary material for: Bilirubin Exerts Protective Effects on Alveolar Type II Pneumocytes in an In Vitro Model of Oxidative Stress
Source: Int J Mol Sci. 2024 May 13;25(10):5323. doi: 10.3390/ijms25105323 (PMC11121655; doi:10.3390/ijms25105323)
Supplement: Supplementary file 1 [file ijms-25-05323-s001.zip]

Archive with 4 entries (4 files):
- Table S-1 Quantitation of cell death.pdf
- Table S-2 Quantitation of apoptosis-related mediators.pdf
- Table S-3 Quantitation of oxidative stress-related mediators.pdf
- Table S-4 Quantitation of inflammation-related mediators.pdf
